# Supplementary material for: The Immunoglobulin Superfamily Members syg-2 and syg-1 Regulate Neurite Development in C. elegans
Source: J Dev Biol. 2022 Jan 9;10(1):3. doi: 10.3390/jdb10010003 (PMC8788504; doi:10.3390/jdb10010003)
Supplement: Supplementary file 1 [file jdb-10-00003-s001.zip]

Archive with 1 entries (1 files):
- jdb-1306365-supplementary.pdf
